# Supplementary material for: Projected burden and distribution of elevated blood pressure levels and its consequence among adolescents in sub-Saharan Africa
Source: J Glob Health. 2024 Jun 28;14:04136. doi: 10.7189/jogh.14.04136 (PMC11212112; doi:10.7189/jogh.14.04136)
Supplement: Online Supplementary Document [file jogh-14-04136-s001.zip]

Archive with 3 entries (3 files):
- jogh-14-04136-s001.pdf
- jogh-14-04136-s001.xlsx
- jogh-14-04136-s002.pdf
