# Supplementary material for: Projected burden and distribution of elevated blood pressure levels and its consequence among adolescents in sub-Saharan Africa
Source: J Glob Health. 2024 Jun 28;14:04136. doi: 10.7189/jogh.14.04136 (PMC11212112; doi:10.7189/jogh.14.04136)
Supplement: Online Supplementary Document [file jogh-14-04136-s001.zip › jogh-14-04136-s001.xlsx]

## Sheet: Normal Male
Country	At-Risk Cohort	Estimated Cases	Low Estimate	High Estimate	Estimates 10 years
Benin	89577	200	133	283	2000
Burkina Faso	158293	353	235	499	3530
Cabo Verde	3461	8	6	11	80
Cote d'Ivoire	202664	452	300	639	4520
Gambia	19147	43	29	61	430
Ghana*	219497	489	325	692	4890
Guinea	96687	216	144	305	2160
Guinea-Bissau	14765	33	22	47	330
Liberia	38053	85	57	120	850
Mali	159744	356	237	504	3560
Mauritania	32378	73	48	102	730
Niger	180122	401	267	568	4010
Nigeria*	1518285	3380	2248	4781	33800
Senegal	118519	264	176	374	2640
Sierra Leone	60659	136	90	192	1360
Togo	59306	133	88	187	1330
Angola	232934	519	345	734	5190
Cameroon*	188405	420	279	594	4200
Central African Rep·	43797	98	65	138	980
Chad	121210	270	180	382	2700
Congo (Dem· Rep·)*	644463	1435	954	2030	14350
Congo (Rep·)	38785	87	58	123	870
Equatorial Guinea	9187	21	14	29	210
Gabon	13983	32	21	45	320
Sao Tome & Principe	1604	4	3	6	40
Burundi	86130	192	128	272	1920
Comoros	5238	12	8	17	120
Djibouti	7482	17	12	24	170
Eritrea	28407	64	43	90	640
Ethiopia	887106	1975	1313	2794	19750
Kenya*	387035	862	573	1219	8620
Madagascar	202032	450	300	637	4500
Malawi	150482	335	223	474	3350
Mauritius	5995	14	9	19	140
Mozambique	226844	505	336	715	5050
Rwanda	96994	216	144	306	2160
Seychelles*	440	1	1	2	10
Somalia	121715	271	181	384	2710
South Sudan	86283	193	128	272	1930
Sudan	302256	673	448	952	6730
Tanzania*	456024	1016	675	1436	10160
Uganda*	354175	789	525	1116	7890
Zambia	139306	311	207	439	3110
Zimbabwe	112905	252	168	356	2520
Botswana*	15875	36	24	50	360
Eswatini	8048	18	12	26	180
Lesotho	14761	33	22	47	330
Namibia	15263	34	23	49	340
South Africa*	311546	694	462	981	6940
		18471	12289	26123

## Sheet: Normal Female
Country	At-Risk Cohort	Estimated Cases	Low Estimate	High Estimate	Estimates 10 years
Benin	83580	193	123	286	1930
Burkina Faso	148154	342	218	507	3420
Cabo Verde	3252	8	5	12	80
Cote d'Ivoire	188982	436	277	647	4360
Gambia	18066	42	27	62	420
Ghana*	207092	478	304	709	4780
Guinea	90228	208	133	309	2080
Guinea-Bissau	14001	33	21	48	330
Liberia	35924	83	53	123	830
Mali	149507	345	220	512	3450
Mauritania	31720	74	47	109	740
Niger	167371	386	246	573	3860
Nigeria*	1406252	3242	2061	4809	32420
Senegal	111782	258	164	383	2580
Sierra Leone	57043	132	84	196	1320
Togo	55698	129	82	191	1290
Angola	224268	517	329	767	5170
Cameroon*	180451	416	265	618	4160
Central African Rep·	41434	96	61	142	960
Chad	113699	263	167	389	2630
Congo (Dem· Rep·)*	621346	1433	911	2125	14330
Congo (Rep·)	36896	86	55	127	860
Equatorial Guinea	8344	20	13	29	200
Gabon	13393	31	20	46	310
Sao Tome & Principe	1593	4	3	6	40
Burundi	82657	191	122	283	1910
Comoros	4975	12	8	18	120
Djibouti	7084	17	11	25	170
Eritrea	26945	63	40	93	630
Ethiopia	830073	1914	1217	2839	19140
Kenya*	375504	866	551	1284	8660
Madagascar	191530	442	281	655	4420
Malawi	148307	342	218	508	3420
Mauritius	5729	14	9	20	140
Mozambique	219016	505	321	749	5050
Rwanda	93591	216	138	321	2160
Seychelles*	393	1	1	2	10
Somalia	114147	264	168	391	2640
South Sudan	80495	186	118	276	1860
Sudan	285353	658	419	976	6580
Tanzania*	433923	1001	636	1484	10010
Uganda*	342411	790	502	1171	7900
Zambia	135573	313	199	464	3130
Zimbabwe	114836	265	169	393	2650
Botswana*	14989	35	22	52	350
Eswatini	7602	18	12	26	180
Lesotho	14393	34	22	50	340
Namibia	15075	35	23	52	350
South Africa*	289353	667	424	990	6670
		18104	11520	26847

## Sheet: High Normal Male
Country	At-Risk Cohort	Estimated Cases	Low Estimate	High Estimate	Estimates 10 years
Benin	89577	223	149	313	2230
Burkina Faso	158293	393	263	553	3930
Cabo Verde	3461	9	6	13	90
Cote d'Ivoire	202664	504	336	708	5040
Gambia	19147	48	32	67	480
Ghana*	219497	545	364	767	5450
Guinea	96687	240	161	338	2400
Guinea-Bissau	14765	37	25	52	370
Liberia	38053	95	64	133	950
Mali	159744	397	265	559	3970
Mauritania	32378	81	54	114	810
Niger	180122	448	299	630	4480
Nigeria*	1518285	3769	2517	5304	37690
Senegal	118519	295	197	415	2950
Sierra Leone	60659	151	101	212	1510
Togo	59306	148	99	208	1480
Angola	232934	579	387	814	5790
Cameroon*	188405	468	313	659	4680
Central African Rep·	43797	109	73	153	1090
Chad	121210	301	201	424	3010
Congo (Dem· Rep·)*	644463	1600	1069	2252	16000
Congo (Rep·)	38785	97	65	136	970
Equatorial Guinea	9187	23	16	33	230
Gabon	13983	35	24	49	350
Sao Tome & Principe	1604	4	3	6	40
Burundi	86130	214	143	301	2140
Comoros	5238	14	9	19	140
Djibouti	7482	19	13	27	190
Eritrea	28407	71	48	100	710
Ethiopia	887106	2202	1471	3099	22020
Kenya*	387035	961	642	1352	9610
Madagascar	202032	502	335	706	5020
Malawi	150482	374	250	526	3740
Mauritius	5995	15	10	21	150
Mozambique	226844	564	377	793	5640
Rwanda	96994	241	161	339	2410
Seychelles*	440	2	1	2	20
Somalia	121715	303	202	426	3030
South Sudan	86283	215	144	302	2150
Sudan	302256	751	502	1056	7510
Tanzania*	456024	1132	756	1593	11320
Uganda*	354175	880	588	1238	8800
Zambia	139306	346	231	487	3460
Zimbabwe	112905	281	188	395	2810
Botswana*	15875	40	27	56	400
Eswatini	8048	20	14	29	200
Lesotho	14761	37	25	52	370
Namibia	15263	38	26	54	380
South Africa*	311546	774	517	1089	7740
		20595	13763	28974

## Sheet: High Normal Female
Country	At-Risk Cohort	Estimated Cases	Low Estimate	High Estimate	Estimates 10 years
Benin	83580	206	151	266	2060
Burkina Faso	148154	365	268	471	3650
Cabo Verde	3252	9	6	11	90
Cote d'Ivoire	188982	466	342	600	4660
Gambia	18066	45	33	58	450
Ghana*	207092	510	374	658	5100
Guinea	90228	223	163	287	2230
Guinea-Bissau	14001	35	26	45	350
Liberia	35924	89	65	115	890
Mali	149507	369	270	475	3690
Mauritania	31720	79	58	101	790
Niger	167371	413	303	532	4130
Nigeria*	1406252	3463	2540	4463	34630
Senegal	111782	276	202	355	2760
Sierra Leone	57043	141	103	182	1410
Togo	55698	138	101	177	1380
Angola	224268	553	405	712	5530
Cameroon*	180451	445	326	573	4450
Central African Rep·	41434	103	75	132	1030
Chad	113699	280	206	361	2800
Congo (Dem· Rep·)*	621346	1531	1122	1972	15310
Congo (Rep·)	36896	91	67	118	910
Equatorial Guinea	8344	21	16	27	210
Gabon	13393	33	25	43	330
Sao Tome & Principe	1593	4	3	6	40
Burundi	82657	204	150	263	2040
Comoros	4975	13	9	16	130
Djibouti	7084	18	13	23	180
Eritrea	26945	67	49	86	670
Ethiopia	830073	2045	1499	2635	20450
Kenya*	375504	925	679	1192	9250
Madagascar	191530	472	346	608	4720
Malawi	148307	366	268	471	3660
Mauritius	5729	15	11	19	150
Mozambique	219016	540	396	696	5400
Rwanda	93591	231	169	298	2310
Seychelles*	393	1	1	2	10
Somalia	114147	282	207	363	2820
South Sudan	80495	199	146	256	1990
Sudan	285353	703	516	906	7030
Tanzania*	433923	1069	784	1378	10690
Uganda*	342411	844	619	1087	8440
Zambia	135573	334	245	431	3340
Zimbabwe	114836	283	208	365	2830
Botswana*	14989	37	28	48	370
Eswatini	7602	19	14	25	190
Lesotho	14393	36	26	46	360
Namibia	15075	38	28	48	380
South Africa*	289353	713	523	919	7130
		19342	14184	24921

## Sheet: Grade 1 Male
Country	At-Risk Cohort	Estimated Cases	Low Estimate	High Estimate	Estimates 10 years	Low Es 10	High Es 10
Benin	89577	295	189	435	2950	1890	4350
Burkina Faso	158293	521	333	768	5210	3330	7680
Cabo Verde	3461	12	8	17	120	80	170
Cote d'Ivoire	202664	667	426	983	6670	4260	9830
Gambia	19147	63	41	93	630	410	930
Ghana*	219497	723	462	1064	7230	4620	10640
Guinea	96687	319	204	469	3190	2040	4690
Guinea-Bissau	14765	49	32	72	490	320	720
Liberia	38053	126	80	185	1260	800	1850
Mali	159744	526	336	775	5260	3360	7750
Mauritania	32378	107	69	157	1070	690	1570
Niger	180122	593	379	873	5930	3790	8730
Nigeria*	1518285	4996	3191	7358	49960	31910	73580
Senegal	118519	390	250	575	3900	2500	5750
Sierra Leone	60659	200	128	294	2000	1280	2940
Togo	59306	196	125	288	1960	1250	2880
Angola	232934	767	490	1129	7670	4900	11290
Cameroon*	188405	620	396	914	6200	3960	9140
Central African Rep·	43797	145	93	213	1450	930	2130
Chad	121210	399	255	588	3990	2550	5880
Congo (Dem· Rep·)*	644463	2121	1355	3124	21210	13550	31240
Congo (Rep·)	38785	128	82	188	1280	820	1880
Equatorial Guinea	9187	31	20	45	310	200	450
Gabon	13983	47	30	68	470	300	680
Sao Tome & Principe	1604	6	4	8	60	40	80
Burundi	86130	284	182	418	2840	1820	4180
Comoros	5238	18	12	26	180	120	260
Djibouti	7482	25	16	37	250	160	370
Eritrea	28407	94	60	138	940	600	1380
Ethiopia	887106	2919	1865	4300	29190	18650	43000
Kenya*	387035	1274	814	1876	12740	8140	18760
Madagascar	202032	665	425	980	6650	4250	9800
Malawi	150482	496	317	730	4960	3170	7300
Mauritius	5995	20	13	30	200	130	300
Mozambique	226844	747	477	1100	7470	4770	11000
Rwanda	96994	320	204	471	3200	2040	4710
Seychelles*	440	2	1	3	20	10	30
Somalia	121715	401	256	590	4010	2560	5900
South Sudan	86283	284	182	419	2840	1820	4190
Sudan	302256	995	636	1465	9950	6360	14650
Tanzania*	456024	1501	959	2210	15010	9590	22100
Uganda*	354175	1166	745	1717	11660	7450	17170
Zambia	139306	459	293	676	4590	2930	6760
Zimbabwe	112905	372	238	548	3720	2380	5480
Botswana*	15875	53	34	77	530	340	770
Eswatini	8048	27	17	40	270	170	400
Lesotho	14761	49	32	72	490	320	720
Namibia	15263	51	33	74	510	330	740
South Africa*	311546	1025	655	1510	10250	6550	15100
		27294	17444	40190		174440	401900

## Sheet: Grade 1 Female
Country	At-Risk Cohort	Estimated Cases	Low Estimate	High Estimate	Estimates 10 years	Low Es 10	High Es 10
Benin	83580	313	191	480	3130	1910	4800
Burkina Faso	148154	555	338	850	5550	3380	8500
Cabo Verde	3252	13	8	19	130	80	190
Cote d'Ivoire	188982	708	431	1084	7080	4310	10840
Gambia	18066	68	42	104	680	420	1040
Ghana*	207092	776	473	1188	7760	4730	11880
Guinea	90228	338	206	518	3380	2060	5180
Guinea-Bissau	14001	53	32	81	530	320	810
Liberia	35924	135	82	206	1350	820	2060
Mali	149507	560	341	857	5600	3410	8570
Mauritania	31720	119	73	182	1190	730	1820
Niger	167371	627	382	960	6270	3820	9600
Nigeria*	1406252	5264	3206	8061	52640	32060	80610
Senegal	111782	419	255	641	4190	2550	6410
Sierra Leone	57043	214	131	327	2140	1310	3270
Togo	55698	209	127	320	2090	1270	3200
Angola	224268	840	512	1286	8400	5120	12860
Cameroon*	180451	676	412	1035	6760	4120	10350
Central African Rep·	41434	156	95	238	1560	950	2380
Chad	113699	426	260	652	4260	2600	6520
Congo (Dem· Rep·)*	621346	2326	1417	3562	23260	14170	35620
Congo (Rep·)	36896	139	85	212	1390	850	2120
Equatorial Guinea	8344	32	20	48	320	200	480
Gabon	13393	51	31	77	510	310	770
Sao Tome & Principe	1593	6	4	10	60	40	100
Burundi	82657	310	189	474	3100	1890	4740
Comoros	4975	19	12	29	190	120	290
Djibouti	7084	27	17	41	270	170	410
Eritrea	26945	101	62	155	1010	620	1550
Ethiopia	830073	3107	1892	4758	31070	18920	47580
Kenya*	375504	1406	856	2153	14060	8560	21530
Madagascar	191530	717	437	1098	7170	4370	10980
Malawi	148307	556	339	851	5560	3390	8510
Mauritius	5729	22	14	33	220	140	330
Mozambique	219016	820	500	1256	8200	5000	12560
Rwanda	93591	351	214	537	3510	2140	5370
Seychelles*	393	2	1	3	20	10	30
Somalia	114147	428	261	655	4280	2610	6550
South Sudan	80495	302	184	462	3020	1840	4620
Sudan	285353	1069	651	1636	10690	6510	16360
Tanzania*	433923	1625	989	2488	16250	9890	24880
Uganda*	342411	1282	781	1963	12820	7810	19630
Zambia	135573	508	309	778	5080	3090	7780
Zimbabwe	114836	430	262	659	4300	2620	6590
Botswana*	14989	57	35	86	570	350	860
Eswatini	7602	29	18	44	290	180	440
Lesotho	14393	54	33	83	540	330	830
Namibia	15075	57	35	87	570	350	870
South Africa*	289353	1084	660	1659	10840	6600	16590
		29386	17905	44986		179050	449860

## Sheet: Grade 2 Male
Country	At-Risk Cohort	Estimated Cases	Low Estimate	High Estimate	Estimates 10 years	Low Es 10	High Es 10
Benin	89577	454	233	833	4540	2330	8330
Burkina Faso	158293	802	410	1472	8020	4100	14720
Cabo Verde	3461	18	9	33	180	90	330
Cote d'Ivoire	202664	1027	525	1885	10270	5250	18850
Gambia	19147	97	50	179	970	500	1790
Ghana*	219497	1112	569	2042	11120	5690	20420
Guinea	96687	490	251	900	4900	2510	9000
Guinea-Bissau	14765	75	39	138	750	390	1380
Liberia	38053	193	99	354	1930	990	3540
Mali	159744	809	414	1486	8090	4140	14860
Mauritania	32378	164	84	302	1640	840	3020
Niger	180122	912	467	1675	9120	4670	16750
Nigeria*	1518285	7687	3933	14119	76870	39330	141190
Senegal	118519	601	307	1103	6010	3070	11030
Sierra Leone	60659	308	158	565	3080	1580	5650
Togo	59306	301	154	552	3010	1540	5520
Angola	232934	1180	604	2167	11800	6040	21670
Cameroon*	188405	954	488	1752	9540	4880	17520
Central African Rep·	43797	222	114	408	2220	1140	4080
Chad	121210	614	314	1128	6140	3140	11280
Congo (Dem· Rep·)*	644463	3263	1670	5993	32630	16700	59930
Congo (Rep·)	38785	197	101	361	1970	1010	3610
Equatorial Guinea	9187	47	24	86	470	240	860
Gabon	13983	71	37	131	710	370	1310
Sao Tome & Principe	1604	9	5	15	90	50	150
Burundi	86130	437	224	801	4370	2240	8010
Comoros	5238	27	14	49	270	140	490
Djibouti	7482	38	20	70	380	200	700
Eritrea	28407	144	74	265	1440	740	2650
Ethiopia	887106	4492	2298	8250	44920	22980	82500
Kenya*	387035	1960	1003	3599	19600	10030	35990
Madagascar	202032	1023	524	1879	10230	5240	18790
Malawi	150482	762	390	1400	7620	3900	14000
Mauritius	5995	31	16	56	310	160	560
Mozambique	226844	1149	588	2110	11490	5880	21100
Rwanda	96994	492	252	902	4920	2520	9020
Seychelles*	440	3	2	5	30	20	50
Somalia	121715	617	316	1132	6170	3160	11320
South Sudan	86283	437	224	803	4370	2240	8030
Sudan	302256	1531	783	2811	15310	7830	28110
Tanzania*	456024	2309	1182	4241	23090	11820	42410
Uganda*	354175	1794	918	3294	17940	9180	32940
Zambia	139306	706	361	1296	7060	3610	12960
Zimbabwe	112905	572	293	1050	5720	2930	10500
Botswana*	15875	81	42	148	810	420	1480
Eswatini	8048	41	21	75	410	210	750
Lesotho	14761	75	39	138	750	390	1380
Namibia	15263	78	40	142	780	400	1420
South Africa*	311546	1578	807	2898	15780	8070	28980
		41984	21490	77093		214900	770930

## Sheet: Grade 2 Female
Country	At-Risk Cohort	Estimated Cases	Low Estimate	High Estimate	Estimates 10 years	Low Es 10	High Es 10
Benin	83580	962	130	6707	9620	1300	67070
Burkina Faso	148154	1705	231	11889	17050	2310	118890
Cabo Verde	3252	38	6	261	380	60	2610
Cote d'Ivoire	188982	2175	294	15165	21750	2940	151650
Gambia	18066	208	29	1450	2080	290	14500
Ghana*	207092	2383	322	16619	23830	3220	166190
Guinea	90228	1039	141	7241	10390	1410	72410
Guinea-Bissau	14001	162	22	1124	1620	220	11240
Liberia	35924	414	56	2883	4140	560	28830
Mali	149507	1721	233	11998	17210	2330	119980
Mauritania	31720	365	50	2546	3650	500	25460
Niger	167371	1926	261	13431	19260	2610	134310
Nigeria*	1406252	16179	2186	112845	161790	21860	1128450
Senegal	111782	1287	174	8970	12870	1740	89700
Sierra Leone	57043	657	89	4578	6570	890	45780
Togo	55698	641	87	4470	6410	870	44700
Angola	224268	2581	349	17997	25810	3490	179970
Cameroon*	180451	2077	281	14481	20770	2810	144810
Central African Rep·	41434	477	65	3325	4770	650	33250
Chad	113699	1309	177	9124	13090	1770	91240
Congo (Dem· Rep·)*	621346	7149	966	49861	71490	9660	498610
Congo (Rep·)	36896	425	58	2961	4250	580	29610
Equatorial Guinea	8344	96	13	670	960	130	6700
Gabon	13393	155	21	1075	1550	210	10750
Sao Tome & Principe	1593	19	3	128	190	30	1280
Burundi	82657	951	129	6633	9510	1290	66330
Comoros	4975	58	8	400	580	80	4000
Djibouti	7084	82	12	569	820	120	5690
Eritrea	26945	310	42	2163	3100	420	21630
Ethiopia	830073	9550	1290	66610	95500	12900	666100
Kenya*	375504	4321	584	30133	43210	5840	301330
Madagascar	191530	2204	298	15370	22040	2980	153700
Malawi	148307	1707	231	11901	17070	2310	119010
Mauritius	5729	66	9	460	660	90	4600
Mozambique	219016	2520	341	17575	25200	3410	175750
Rwanda	93591	1077	146	7511	10770	1460	75110
Seychelles*	393	5	1	32	50	10	320
Somalia	114147	1314	178	9160	13140	1780	91600
South Sudan	80495	927	126	6460	9270	1260	64600
Sudan	285353	3283	444	22899	32830	4440	228990
Tanzania*	433923	4993	675	34821	49930	6750	348210
Uganda*	342411	3940	533	27477	39400	5330	274770
Zambia	135573	1560	211	10880	15600	2110	108800
Zimbabwe	114836	1322	179	9216	13220	1790	92160
Botswana*	14989	173	24	1203	1730	240	12030
Eswatini	7602	88	12	611	880	120	6110
Lesotho	14393	166	23	1155	1660	230	11550
Namibia	15075	174	24	1210	1740	240	12100
South Africa*	289353	3329	450	23220	33290	4500	232200
		90270	12214	629468		122140	6294680

## Sheet: >140>90 Male
10 year estimates
7490
13230
300
16940
1600
18350
8090
1240
3190
13350
2710
15050
126830
9910
5080
4970
19470
15740
3670
10130
53840
3250
780
1180
150
7210
450
630
2380
74110
32340
16880
12580
510
18960
8120
50
10180
7210
25260
38100
29600
11650
9440
1340
680
1240
1290
26030

## Sheet: >140>90 Female
10 year estimates
12750
22600
510
28830
2760
31590
13770
2150
5490
22810
4840
25530
214430
17060
8710
8500
34210
27530
6330
17350
94750
5640
1280
2060
250
12610
770
1090
4110
126570
57270
29210
22630
880
33400
14280
70
17420
12290
43520
66180
52220
20680
17520
2300
1170
2200
2310
44130

[truncated: 2 more sheets: At Risk Cohort MF, Regional]
